# Supplementary material for: Blockade of VEGF-C signaling inhibits lymphatic malformations driven by oncogenic PIK3CA mutation
Source: Nat Commun. 2020 Jun 8;11:2869. doi: 10.1038/s41467-020-16496-y (PMC7280302; doi:10.1038/s41467-020-16496-y)
Supplement: Supplementary file 4 — Source Data [file 41467_2020_16496_MOESM4_ESM.xlsx]

## Sheet: Figure 2
Figure 2c
	Number of macrocystic lesions
	n=3 embryos	Cervical	Thoracic	Lumbar	Sacral
	1 (F15910)	6	0	1	3		embryos from independent experiments/litters indicated in different colours
	2 (F15910)	5	0	0	1
	3 (F15600)	6	0	0	1

## Sheet: Figure 3
Figure 3b
			spiky sprouts	blunt sprouts	total	spiky sprouts%	blunt sprouts%
	WT (n=3)	37463	21	79	100	0.21	0.79
		37462	18	93	111	0.162162	0.837838		1 ear/ mouse used for analysis
		37465	11	57	68	0.161765	0.838235		2 independent experiments (black/blue)
	MUT (n=6)	37466	65	43	108	0.601852	0.398148
		37467	55	87	142	0.387324	0.612676
		69412	74	48	122	0.606557	0.393443
		69413	62	60	122	0.508197	0.491803
		69414	78	34	112	0.696429	0.303571
		69415	48	57	105	0.457143	0.542857
Figure 3f
	time (hours)	WT (n=7)							MUT (n=5)
	0	0	0	0	0	0	0	0	0	0	0	0	0		1 representative experiment (of 2 indepenent experiments)
	2	2.34343	2.93213	0.73782	1.7183	1.43942	2.53846	1.82872	2.98004	5.15292	3.77278	2.25652	3.55664
	4	5.49922	8.87884	4.49938	5.07346	5.70723	5.77421	5.75247	9.87807	14.9354	10.5728	7.76063	9.43769
	6	8.39153	15.1095	8.24308	7.69422	9.21128	9.65862	9.56649	19.4219	24.96	18.0149	15.1516	16.435
	8	12.3761	18.924	12.8043	10.6941	13.0842	12.3948	13.7653	28.2495	31.5558	25.126	23.916	24.5701
	10	14.5288	20.7853	16.3294	13.6511	16.8963	14.7971	16.5964	36.1902	37.6055	30.5036	31.4224	32.9907
	12	16.8543	23.0248	20.1477	17.1825	19.9558	18.1062	20.3476	42.7877	43.5494	35.9603	38.1006	39.4838
	14	19.9473	25.824	24.1225	20.6081	21.9307	21.6431	23.851	49.6764	48.6848	41.7439	45.3406	46.7306
	16	23.559	27.5868	28.3626	23.7434	26.3455	25.5931	27.8226	54.8344	53.9977	49.5882	51.6543	55.6907
	18	26.6867	29.2309	32.7067	27.5014	29.4961	30.0877	30.8375	59.7442	58.3972	55.7406	58.1164	62.8509
	20	30.1415	31.261	36.2468	30.0062	32.1835	33.7847	33.3853	67.0015	63.115	62.2855	64.0539	68.4566
	22	33.8752	34.3326	39.4171	33.1724	34.5504	37.3695	36.2218	74.0552	68.7217	69.8632	69.745	75.2284
	24	36.0628	38.7231	43.809	35.5912	38.6985	41.0809	39.1542	79.6937	73.2955	76.9909	76.2174	82.8692
	26	38.3114	41.6851	46.6022	37.6328	41.1426	44.68	42.2012	85.9814	79.9913	80.8104	82.6307	88.3065
	28	42.4394	45.759	49.54	40.0692	45.2842	49.5741	46.8469	90.8095	83.8488	85.0073	87.4446	89.5932
	30	45.2069	49.2402	52.8395	43.3478	49.6923	55.0747	51.7838	94.455	86.5191	89.3257	89.4295	92.0823
	32	48.799	52.377	55.9686	46.6377	53.7362	59.3804	54.5246	95.4137	89.929	91.3966	91.2451	94.0213
	34	51.7898	54.9353	60.8753	50.1144	58.1449	63.0845	57.0504	98.1316	92.0946	93.1507	92.742	93.8467
	36	55.4536	58.5189	63.054	53.2182	61.7008	66.5519	60.2931	97.5608	94.3172	93.988	93.0972	94.9909
	38	59.0718	63.3199	67.4695	58.2118	65.5541	70.9904	63.7984	99.4277	94.7879	96.4253	95.4822	96.1697
	40	62.2588	66.1536	71.5811	60.0422	66.9946	73.4297	66.9686	100.159	96.6425	96.7953	96.2274	97.1093
	42	67.8173	70.0814	74.1914	62.254	69.144	77.3369	69.2879	100.297	97.5743	97.4214	97.1209	98.2037
	44	69.7619	73.0072	76.9889	66.4102	71.1405	78.9255	72.5418	100.168	99.5134	96.9076	98.3617	97.8431
	46	74.2723	75.458	78.9123	68.7104	73.2448	79.879	75.947	99.6086	99.1615	97.2255	98.8063	97.3118
	48	75.9021	78.7198	81.2347	71.6382	75.0045	80.7012	78.9726	99.9684	98.9084	96.9289	99.2677	96.8368
	50	78.1521	80.0305	83.9874	74.2066	77.9481	81.9639	82.3066	100.291	98.3481	98.5694	98.944	97.2529
	52	78.8143	83.4546	85.5144	76.209	78.6379	82.4185	83.6244	99.3843	98.7528	99.2466	99.1435	95.8661
	54	81.3194	84.7809	87.1377	78.5184	80.3894	84.0209	85.257	100.046	98.9673	99.7376	99.4332	95.5299
	56	83.2919	85.4727	87.9647	79.4039	81.5393	85.1643	86.5495	100.833	98.4196	100.865	99.3254	94.5591
	58	84.8879	87.2419	89.6439	81.3449	82.1488	84.7466	87.1367	100.324	98.969	99.6486	99.9269	95.12
	60	84.2073	86.5865	92.3758	82.9604	83.4308	84.6651	88.6326	99.452	99.4615	100.737	99.6516	94.7008
	62	85.6309	87.8611	93.505	82.6301	85.2711	85.9218	89.8655	100.948	99.064	100.166	98.8334	96.0596
	64	87.0867	88.2041	92.9732	84.4626	85.1939	86.3806	88.8724	100.609	98.6069	99.9066	99.134	96.4637
	66	87.6788	87.7257	93.2205	83.8465	87.1485	87.0581	89.1557	100.313	99.836	98.4013	98.6203	96.3598
	68	89.6421	88.8669	93.0865	83.5173	86.5932	88.2648	89.3177	99.8849	100.389	98.8439	98.4603	95.4369
	70	88.41	88.2712	91.9117	84.9331	88.3917	88.1503	89.0851	99.7939	100.543	98.6202	99.5956	95.7384
Figure 3g
						Red box indicates the portions of blots presented in the figure
Figure 3h
									Red boxes indicate the portions of blots presented in the figure
Figure 3i
	pAkt (Ser473) relative level
	n=3 independent experiments					3 independent experiments
		0'	VEGF-C 15'	VEGF-C 30'
	Ctrl exp 1	1	12.29	12.37
	Ctrl exp 2	1	6.96	6.26
	Ctrl exp 3	1	8.32	13.42
	H1047R exp 1	10.42	28.13	26.77
	H1047R exp 2	9.44	20.92	14.48
	H1047R exp 3	7.71	23.93	22.59

## Sheet: Figure 4
Figure 4b
	VEGFR3 staining intensity
	Ctrl: n=4 mice
	1	0.880158
	2	0.945617		1 ear/ mouse used for analysis
	3	0.849602		2 independent experiments (black/blue)
	4	1.32462
	LSL-Pik3ca-H1047R: n=5 mice
	1	2.21218
	2	2.99002
	3	3.09265
	4	3.14972
	5	3.15444
Figure 4d
	% Macrophages (of CD45+ cells)
	Ctrl: n=6 mice
	1	47.3		1 ear/ mouse used for analysis
	2	48.4		2 independent experiments (black/blue)
	3	37.2
	4	26.9
	5	33.1
	6	34.2
	LSL-Pik3ca-H1047R: n=11 mice
	1	58
	2	56
	3	54.2
	4	55.2
	5	52.9
	6	50.2
	7	52.6
	8	43	*
	9	43.4	*
	10	39	*
	11	30.8	*
			*These samples were excluded after IF staining of the other ear showed poor/no induction of lymphatic overgrowth phenotype
Figure 4g	Lymphatic vessel branch points (BP)/mm2
	Stage	4-OHT	AAV-sR3	n (ears)	n (mice)	Mouse ID	BP/mm2
	4 weeks	-	-	n=6	n=3	56342	41.3432		1-2 ears/ mouse used for analysis
						56342	31.9527		independent experiments (red/green/blue)
						56343	44.635
						56343	33.1731
						56344	43.7333
						56344	37.1884
		+	-	n=10	n=5	37150	51.7189
						37150	68.3788
						55814	38.6461
						55814	46.6194
						55815	55.2707
						55815	64.1255
						55816	41.6227
						55816	75.6103
						55817	45.0858
						55817	66.2414
	5 weeks	-	+	n=6	n=3	37144	26.206
						37144	26.9232
						37152	37.9053
						37152	23.9338
						37153	33.009
						37153	27.852
		+	-	n=8	n=4	37142	118.199
						37142	107.361
						39273	78.3372
						39273	117.152
						39330	107.32
						39330	100.27
						39331	92.9318
						39331	96.9304
		+	+	n=12	n=6	37151	60.2666
						37151	71.9337
						37154	86.7484
						37154	57.978
						39268	56.1666
						39268	69.0522
						39270	47.9223
						39270	61.0613
						39328	56.2836
						39328	84.0136
						39329	86.8962
						39329	68.5764
	6 weeks	+	-	n=12	n=6	37143	108.768
						37143	122.759
						52932	107.069
						52932	95.012
						52933	97.3666
						52933	103.555
						52934	114.828
						52934	113.96
						52935	128.571
						52935	95.6277
						52936	123.787
						52936	113.44
		+	+	n=13	n=7	37146	70.3194
						37146	74.3344
						37149	79.2657
						52937	55.0602
						52937	63.833
						52938	57.7206
						52938	78.3815
						52939	83.5513
						52939	64.0489
						52940	70.4097
						52940	79.0578
						52941	50.6987
						52941	74.9517
	8 weeks	+	-	n=4	n=2	54241	139.397
						54241	151.241
						54242	154.509
						54242	135.19
		+	+	n=10	n=5	54243	103.621
						54243	90.987
						54244	84.1104
						54244	99.1362
						54245	82.7977
						54245	96.5541
						54246	82.3683
						54246	91.9752
						54247	84.5948
						54247	94.9598

## Sheet: Figure 5
Figure 5c
				n (ears)	n (mice)
	Ctrl (5 w)	1	49.4324	n=8	n=8
		2	58.1567				1-2 ears/ mouse used for analysis
		3	38.6036				independent experiments indicated in different colours
		4	62.6693
		5	58.8446
		6	32.5625
		7	30.3831
		8	32.5827
	4OHT (5 w)	1	121.255	n=14	n=9
		2	123.438
		3	78.6745
		4	86.1909
		5	108.284
		6	95.449
		7	107.335
		8	107.698
		9	123.848
		10	93.4477
		11	86.0461
		12	115.463
		13	103.97
		14	121.93
	AAV-CTRL + DMSO	1	123.715	13	9
		2	129.726
		3	121.75
		4	115.352
		5	122.144
		6	165.549
		7	119.533
		8	147.062
		9	137.193
		10	158.374
		11	135.26
		12	150.047
		13	184.116
	AAV-CTRL + Rapa	1	107.647	14	10
		2	116.144
		3	129.218
		4	120.072
		5	127.99
		6	107.647
		7	121.408
		8	95.4811
		9	120.854
		10	123.376
		11	141.914
		12	119.857
		13	98.0844
		14	160.215
	AAV-sR3 + DMSO	1	57.284	17	11
		2	52.7785
		3	92.9326
		4	90.1212
		5	106.914
		6	112.74
		7	84.2028
		8	114.856
		9	92.9333
		10	121.789
		11	96.4963
		12	122.138
		13	152.397
		14	132.694
		15	118.657
		16	101.732
		17	82.1513
	AAV-sR3 + Rapa	1	84.7012	17	11
		2	63.143
		3	80.2634
		4	67.39
		5	75.6759
		6	65.0507
		7	86.957
		8	91.5449
		9	100.194
		10	101.273
		11	95.8753
		12	114.494
		13	109.681
		14	67.5482
		15	85.3948
		16	120.573
		17	90.8313
Figure 5d
	%KI67+ LEC
	Ctrl (5 w): n= 4 mice				1 ear/ mouse used for analysis
	1	1.1			1 experiment
	2	0.7
	3	2.9
	4	2
	AAV-CTRL + DMSO: n=5 mice
	1	16.7
	2	17.8
	3	12.2
	4	16.6
	5	15.7
	AAV-CTRL + Rapa: n=4 mice
	1	6.3
	2	3.12
	3	3.22
	4	4.79
	AAV-sR3 + DMSO: n=5 mice
	1	6.75
	2	7.68
	3	9.62
	4	5.63
	5	7.58
	AAV-sR3 + Rapa: n=4 mice
	1	1.46
	2	0.71
	3	1.51
	4	2.25
Figure 5f
				spiky sprouts	blunt sprouts	total	spiky sprouts%	blunt sprouts%	n (ears)	n (mice)
	5wks	wt	1	3	76	79	0.0379747	0.962025	7	6		1-2 ears/ mouse used for analysis
			2	5	85	90	0.0555556	0.944444				independent experiments indicated in different colours
			3	3	76	79	0.0379747	0.962025
			4	4	58	62	0.0645161	0.935484
			5	5	49	54	0.0925926	0.907407
			6	4	47	51	0.0784314	0.921569
			7	3	69	72	0.0416667	0.958333
		mutant	1	190	25	215	0.883721	0.116279	14	9
			2	210	22	232	0.905172	0.0948276
			3	146	35	181	0.80663	0.19337
			4	160	26	186	0.860215	0.139785
			5	172	16	188	0.914894	0.0851064
			6	154	16	170	0.905882	0.0941176
			7	168	25	193	0.870466	0.129534
			8	181	19	200	0.905	0.095
			9	173	26	199	0.869347	0.130653
			10	182	24	206	0.883495	0.116505
			11	165	31	196	0.841837	0.158163
			12	238	14	252	0.944444	0.0555556
			13	193	25	218	0.885321	0.114679
			14	226	9	235	0.961702	0.0382979
	6.5wk	ctrl AAV+Rapamycin	1	149	144	293	0.508532	0.491468	14	10
			2	150	42	192	0.78125	0.21875
			3	165	94	259	0.637066	0.362934
			4	160	115	275	0.581818	0.418182
			5	161	43	204	0.789216	0.210784
			6	109	84	193	0.564767	0.435233
			7	102	77	179	0.569832	0.430168
			8	106	92	198	0.535354	0.464646
			9	116	93	209	0.555024	0.444976
			10	138	101	239	0.577406	0.422594
			11	109	119	228	0.47807	0.52193
			12	165	88	253	0.652174	0.347826
			13	154	49	203	0.758621	0.241379
			14	139	82	221	0.628959	0.371041
		R3Ig+DMSO	1	161	38	199	0.809045	0.190955	17	11
			2	215	42	257	0.836576	0.163424
			3	159	41	200	0.795	0.205
			4	51	50	101	0.50495	0.49505
			5	146	34	180	0.811111	0.188889
			6	173	22	195	0.887179	0.112821
			7	94	96	190	0.494737	0.505263
			8	131	73	204	0.642157	0.357843
			9	155	92	247	0.62753	0.37247
			10	146	111	257	0.568093	0.431907
			11	120	68	188	0.638298	0.361702
			12	117	93	210	0.557143	0.442857
			13	135	124	259	0.521236	0.478764
			14	116	77	193	0.601036	0.398964
			15	190	97	287	0.662021	0.337979
			16	91	98	189	0.481481	0.518519
			17	77	71	148	0.52027	0.47973
		R3Ig+Rapa	1	104	99	203	0.512315	0.487685	17	11
			2	86	106	192	0.447917	0.552083
			3	94	110	204	0.460784	0.539216
			4	41	90	131	0.312977	0.687023
			5	45	68	113	0.39823	0.60177
			6	41	91	132	0.310606	0.689394
			7	62	147	209	0.296651	0.703349
			8	69	141	210	0.328571	0.671429
			9	72	110	182	0.395604	0.604396
			10	94	96	190	0.494737	0.505263
			11	109	184	293	0.372014	0.627986
			12	82	178	260	0.315385	0.684615
			13	63	172	235	0.268085	0.731915
			14	42	94	136	0.308824	0.691176
			15	57	125	182	0.313187	0.686813
			16	112	149	261	0.429119	0.570881
			17	49	82	131	0.374046	0.625954

## Sheet: Supp Figure 2
Supplementary Figure 2e
				Branches/mm2
		WT (n=4)	Embryo 1	16.136
			Embryo 2	16.3214		2 independent experiments (black/blue)
			Embryo 3	20.1236
			Embryo 4	17.7125
		MUT (n=4)	Embryo 1	45.4403
			Embryo 2	45.1621
			Embryo 3	46.4604
			Embryo 4	38.207

## Sheet: Supp Figure 4
Supplementary Figure 4d
				Branch points/mm2
		n (mice)	Mouse ID	Untreatedl ear	Treated ear		Also used in
	4-OHT (topical one ear) at 3 weeks - analysis 5 weeks	4	26710	43.91	68.56		Fig 4e		Both ears analysed
			26711	67.38	74.96		Fig 4e		5 independent experiments
			26712	71.05	74.81		Fig 4e
			26714	68.96	80.02		Fig 4e
		4	37142	118.199	107.361		Fig 4g
			39273	78.3372	117.152		Fig 4g
			39330	107.32	100.27		Fig 4g
			39331	92.9318	96.9304		Fig 4g
		5	71407	123.848	93.4477		Fig 5c
			71408	86.0461	115.463		Fig 5c
			71409	103.97	121.93		Fig 5c
			50840	108.284	95.449		Fig 5c
			50841	107.335	107.698		Fig 5c
Supplementary Figure 4e
		n (ears)	n (mice)	Mouse ID	Branch points/mm2
	3 weeks	2	1	41438	33.11
				41438	29.58		1-2 ear/ mouse used for analysis
	4 weeks	5	5	29960	50.9316
				29961	51.1628
				29962	53.7455
				29963	46.7207
				29964	57.954
	5 weeks	9	5	26710	43.9094
				26710	68.5596
				26711	67.3813
				26711	74.9619
				26712	71.0489
				26712	74.8104
				26713	76.5566
				26714	80.0192
				26714	68.9648
	6 weeks	8	4	29955	100.028
				29955	75.3814
				29956	78.9165
				29956	86.7658
				29957	81.8048
				29957	103.053
				29958	87.9953
				29958	105.234
	7 weeks	4	2	41430	123.904
				41430	105.946
				41431	88.3312
				41431	89.7507
	8 weeks	4	2	41436	130.615
				41436	162.402
				41437	139.351
				41437	119.693
Supplementary Figure 4f
				spiky sprouts	blunt sprouts	total	spiky sprouts%	blunt sprouts%	n (ears)	n (mice)
	5wks	wt	1	3	76	79	0.0379747	0.962025	7	6		1-2 ears/ mouse used for analysis
			2	5	85	90	0.0555556	0.944444				independent experiments indicated in different colours
			3	3	76	79	0.0379747	0.962025
			4	4	58	62	0.0645161	0.935484
			5	5	49	54	0.0925926	0.907407
			6	4	47	51	0.0784314	0.921569
			7	3	69	72	0.0416667	0.958333
		mutant	1	190	25	215	0.883721	0.116279	14	9
			2	210	22	232	0.905172	0.0948276
			3	146	35	181	0.80663	0.19337
			4	160	26	186	0.860215	0.139785
			5	172	16	188	0.914894	0.0851064
			6	154	16	170	0.905882	0.0941176
			7	168	25	193	0.870466	0.129534
			8	181	19	200	0.905	0.095
			9	173	26	199	0.869347	0.130653
			10	182	24	206	0.883495	0.116505
			11	165	31	196	0.841837	0.158163
			12	238	14	252	0.944444	0.0555556
			13	193	25	218	0.885321	0.114679
			14	226	9	235	0.961702	0.0382979
Supplementary Figure 4g
	%KI67+ LEC
	Ctrl: n= 4 mice			1 ear/ mouse used for analysis
	1	1.66		1 experiment
	2	0.73
	3	3.46
	4	2.57
	LSL-Pik3ca-H1047R: n=4mice
	1	35.8
	2	34.6
	3	32.8
	4	36.5
Supplementary Figure 4h
	%LEC of all EC
	Ctrl: n= 6 mice			1 ear/ mouse used for analysis
	1	38.411		2 independent experiments (black/blue)
	2	30.5968
	3	20.6198
	4	21.7427
	5	23.6
	6	22.6
	LSL-Pik3ca-H1047R: n=8 mice
	1	51.8345
	2	52.7097
	3	43.1978
	4	53.2332
	5	55.2
	6	39.6
	7	51.8
	8	57.6

## Sheet: Supp Figure 5
Supplementary Figure 5a
					PROX1-	total	%PROX1+	VEcad+	%VEcad+
			batch 1 (n=3)	replicate 1	5	131	0.961832	131	1
				replicate 2	15	174	0.913793	174	1		2 independent experiments (black/blue)
				replicate 3	11	145	0.924138	145	1
			batch 2 (n=12)	replicate 1	2	64	0.96875	64	1
				replicate 2	6	45	0.866667	45	1
				replicate 3	8	49	0.836735	49	1
				replicate 4	12	115	0.895652	115	1
				replicate 5	6	83	0.927711	83	1
				replicate 6	11	81	0.864198	81	1
				replicate 7	8	82	0.902439	82	1
				replicate 8	7	55	0.872727	55	1
				replicate 9	10	52	0.807692	52	1
				replicate 10	6	78	0.923077	78	1
				replicate 11	10	97	0.896907	97	1
				replicate 12	13	135	0.903704	135	1
Supplementary Figure 5b
		Area under the curve (arbitrary unit)
		wt_no Vc (n=7)	mut_no Vc (n=5)	wt_Vc (n=5)	mut_Vc (n=5)
		1806	2738	2224	2328		1 representative experiment (of 2 indepenent experiments)
		1910	2678	2216	2494
		1992	2641	1972	2533
		1734	2647	2272	2343
		1853	2660	2007	2408
		1947
		1915

## Sheet: Supp Figure 6
Supplementary Figure 6b
	VEGFR3 staining intensity
	Ctrl: n=5 mice			1 ear/ mouse used for analysis
	1	1.10759		2 independent experiments (black/blue)
	2	1.13911
	3	0.753295
	4	0.885572
	5	1.11443
	KI-Pik3ca-H1047R: n=6 mice
	1	2.32378
	2	1.44409
	3	2.11094
	4	1.56762
	5	1.52938
	6	1.59484
Supplementary Figure 6c
	Lymphatic branching			1 ear/ mouse used for analysis
	Ctrl: n=6 mice			2 independent experiments (black/blue)
	1	21.8907
	2	14.222
	3	23.0061
	4	20.3569
	5	17.5683
	6	19.5204
	KI-Pik3ca-H1047R: n=6 mice
	1	36.1127
	2	32.7663
	3	31.2326
	4	35.5549
	5	38.7619
	6	31.9297
Supplementary Figure 6e
		wt H	mut H	wt L	mut L
	Vegfr3	0.8845	1.04062	0.416525	0.598136		1 experiment
		1.05218	0.996971	0.358587	0.616413
	Vegfr2	1.03262	1.3023	0.569493	0.788469
		1.11055	1.2452	0.557972	0.798693
Supplementary Figure 6f
							Red box indicates the portions of blots presented in the figure

## Sheet: Supp Figure 7
Supplementary Figure 7a
Supplementary Figure 7b
		branch points (/mm2)
		wt (n=4)	ctrl AAV + VEGFC (n=6)	AAV-sR3+VEGFC (n=6)
		17.9497	28.1297	14.0727		1 experiment
		18.7622	26.3092	17.2395		2 ears/ mouse used for analysis (n - ear number)
		19.0136	28.8366	19.7711
		16.5898	25.5541	17.1086
			26.6818	19.3666
			40.7696	20.3904

## Sheet: Supp Figure 8
Supplementary Figure 8c
	Analysis	Treatment		n (ears)	n (mice)	Mouse ID	EMCN+ vessel area
	5 weeks	Control	4-OHT	n=4	n=2	43271	24.0191		1-2 ears/ mouse used for analysis
						43271	25.9138		1 experiment
						43272	23.4095
						43272	24.0634
			4-OHT + sR3	n=4	n=2	43267	24.2123
						43267	23.9622
						43368	24.2723
						43368	26.5343
		Pik3ca-H1047R	4-OHT	n=6	n=3	43268	31.0864
						43268	30.7941
						43269	28.2909
						43269	28.6558
						43270	30.1569
						43270	29.8694
			4-OHT + sR3	n=6	n=3	43265	31.4369
						43265	30.6528
						43266	29.4858
						43266	27.9308
						43370	30.1671
						43370	30.8178
Supplementary Figure 8d
	Analysis	Treatment		n (ears)	n (mice)	Mouse ID	Branch points/mm2
	5 weeks	Control	4-OHT	n=4	n=2	43271	26.1838		1-2 ears/ mouse used for analysis
						43271	35.9716		1 experiment
						43272	32.9007
						43272	32.1686
			4-OHT + sR3	n=4	n=2	43267	36.6405
						43267	28.8964
						43368	33.149
						43368	34.4707
		Pik3ca-H1047R	4-OHT	n=6	n=3	43268	88.1768
						43268	91.2335
						43269	77.0235
						43269	76.5331
						43270	83.7052
						43270	78.7958
			4-OHT + sR3	n=6	n=3	43265	62.2393
						43265	71.7113
						43266	68.295
						43266	72.4634
						43370	56.44
						43370	65.1582

[truncated: 1 more sheets: Supp Figure 9]
